# Supplementary material for: In-Person vs. Virtual: A Comparative Study of Teaching Methods in Nutritional Medicine
Source: Nutrients. 2026 Mar 3;18(5):821. doi: 10.3390/nu18050821 (PMC12986958; doi:10.3390/nu18050821)
Supplement: Supplementary file 1 [file nutrients-18-00821-s001.zip]

Archive with 1 entries (1 files):
- nutrients-4117014-supplementary.pdf
